# Supplementary material for: The germline mutational landscape of BRCA1 and BRCA2 in Brazil
Source: Sci Rep. 2018 Jun 15;8:9188. doi: 10.1038/s41598-018-27315-2 (PMC6003960; doi:10.1038/s41598-018-27315-2)
Supplement: Supplementary file 1 — Supplementary dataset 1 [file 41598_2018_27315_MOESM1_ESM.xlsx]

## Sheet: Sup Table S1 - BRCA1
Supplementary information from the article The germline mutational landscape of BRCA1 and BRCA2 in Brazil, by Edenir Inêz Palmero§, Dirce Maria Carraro§, Barbara Alemar§, Miguel Angelo Martins Moreira, Ândrea Ribeiro-dos-Santos, Kiyoko Abe-Sandes, Henrique Campos Reis Galvão, Rui Manuel Reis, Cristiano de Padua Souza, Natalia Campacci, Maria Isabel Achatz, Rafael Canfield Brianese, Maria Nirvana …
Supplementary Table S1. Reported BRCA1 mutations among Brazilian individuals (N = 441)
HGVS cDNA	HGVS Protein	N	Frequency among BRCA1 mutations (%)	Overall frequency* (%)	rs number	Described in any database
c.5266dupC	p.(Gln1756Profs*74)	89	20.1814	13.7134	rs397507246	YES
c.3331_3334delCAAG	p.(Gln1111Asnfs*5)	45	10.2041	6.93374	rs80357701	YES
c.68_69delAG	p.(Glu23Valfs*17)	19	4.30839	2.92758	rs386833395	YES
c.211A>G	p.(Arg71Gly)	17	3.85488	2.61941	rs80357382	YES
c.5074+2T>C	NA	14	3.1746	2.15716	rs80358089	YES
c.470_471delCT	p.(Ser157Ter)	11	2.49433	1.69492	rs80357887	YES
c.1687C>T	p.(Gln563Ter)	10	2.26757	1.54083	rs80356898	YES
c.4675+1G>A	NA	9	2.04082	1.38675	rs80358044	YES
c.4484G>T	p.(Arg1495Met)	8	1.81406	1.23267	rs80357389	YES
c.181T>G	p.(Cys61Gly)	6	1.36054	0.924499	rs28897672	YES
c.798_799delTT	p.(Ser267Lysfs*19)	6	1.36054	0.924499	rs80357724	YES
c.5062_5064delGTT	p.(Val1688del)	6	1.36054	0.924499	rs80358344	YES
c.188T>A	p.(Leu63Ter)	5	1.13379	0.770416	rs80357086	YES
c.1039_1040delCT	p.(Leu347Valfs*2)	5	1.13379	0.770416	rs397508827	YES
c.2405_2406delTG	p.(Val802Glufs*7)	5	1.13379	0.770416	rs80357706	YES
c.3598C>T	p.(Gln1200Ter)	5	1.13379	0.770416	rs62625307	YES
c.3817C>T	p.(Gln1273Ter)	5	1.13379	0.770416	rs80357208	YES
c.3916_3917delTT	p.(Leu1306Aspfs*23)	5	1.13379	0.770416	rs80357678	YES
c.4165_4166delAG	p.(Ser1389Ter)	5	1.13379	0.770416	rs80357572	YES
c.4964_4982del	p.(Ser1655Tyrfs*16)	5	1.13379	0.770416	rs80359876	YES
c.5177_5180delGAAA	p.(Arg1726Lysfs*3)	5	1.13379	0.770416	rs80357867	YES
c.5251C>T	p.(Arg1751Ter)	5	1.13379	0.770416	rs80357123	YES
c.4183C>T	p.(Gln1395Ter)	4	0.907029	0.616333	rs80357260	YES
c.441+2T>A	NA	3	0.680272	0.46225	rs397509173	YES
c.689_692delAGAC	p.(Glu230Glyfs*3)	3	0.680272	0.46225	rs886040308	YES
c.1039delC	p.(Leu347Cysfs*27)	3	0.680272	0.46225	rs749508254	YES
c.1380dupA	p.(Phe461Ilefs*19)	3	0.680272	0.46225	rs80357714	YES
c.1961delA	p.(Lys654Serfs*47)	3	0.680272	0.46225	rs80357522	YES
c.4287C>A	p.(Tyr1429Ter)	3	0.680272	0.46225	rs397509160	YES
c.5030_5033delCTAA	p.(Thr1677Ilefs*2)	3	0.680272	0.46225	rs80357580	YES
c.5096G>A	p.(Arg1699Gln)	3	0.680272	0.46225	rs41293459	YES
c.5123C>A	p.(Ala1708Glu)	3	0.680272	0.46225	rs28897696	YES
Deletion exon 19	NA	3	0.680272	0.46225	NA	YES
c.1A>G	p.(Met1?)	2	0.453515	0.308166	rs80357287	YES
c.66dupA	p.(Glu23Argfs*18)	2	0.453515	0.308166	rs80357783	YES
c.244_245insA	p.(Leu82Hisfs*3)	2	0.453515	0.308166	ND	NO
c.791_794delGTTC	p.(Ser264Metfs*33)	2	0.453515	0.308166	rs80357707	YES
c.1088delA	p.(Asn363Ilefs*11)	2	0.453515	0.308166	rs80357954	YES
c.1912delG	p.(Glu638Asnfs*13)	2	0.453515	0.308166	rs80357933	YES
c.2037delinsCC	p.(Lys679Asnfs*4)	2	0.453515	0.308166	rs397508932	YES
c.2038_2039insCC	p.(Lys680Thrfs*22)	2	0.453515	0.308166	rs80357940	YES
c.2389_2390delGA	p.(Glu797Thrfs*3)	2	0.453515	0.308166	rs80357695	YES
c.2477_2478delCA	p.(Thr826Argfs*4)	2	0.453515	0.308166	rs80357800	YES
c.2727_2730delTCAA	p.(Asn909Lysfs*90)	2	0.453515	0.308166	rs80357605	YES
c.3018_3021delTTCA	p.(His1006Glnfs*17)	2	0.453515	0.308166	rs80357749	YES
c.3228_3229delAG	p.(Gly1077Alafs*8)	2	0.453515	0.308166	rs80357635	YES
c.3257T>G	p.(Leu1086Ter)	2	0.453515	0.308166	rs80357006	YES
c.3403C>T	p.(Gln1135Ter)	2	0.453515	0.308166	rs80357136	YES
c.3627dupA	p.(Glu1210Argfs*9)	2	0.453515	0.308166	rs80357729	YES
c.3640G>T	p.(Glu1214Ter)	2	0.453515	0.308166	rs80356923	YES
c.3764dupA	p.(Asn1255Lysfs*11)	2	0.453515	0.308166	rs80357848	YES
c.4754_4755delCA	p.(Pro1585Argfs*36)	2	0.453515	0.308166	rs80357837	YES
c.5084_5085delTT	p.(Phe1695Cysfs*3)	2	0.453515	0.308166	rs80357760	YES
c.5444G>A	p.(Trp1815Ter)	2	0.453515	0.308166	rs80356962	YES
c.5463_5464insT	p.(His1822Serfs*8)	2	0.453515	0.308166	rs1057518636	YES
Deletion exon 1 - 2	NA	2	0.453515	0.308166	NA	NA
Deletion exon 5 - 7	NA	2	0.453515	0.308166	NA	NA
Deletion exon 21 - 23	NA	2	0.453515	0.308166	NA	NA
c.65T>C	p.(Leu22Ser)	1	0.226757	0.154083	rs80357438	YES
c.190T>C	p.(Cys64Arg)	1	0.226757	0.154083	rs80357064	YES
c.273_274delTG	p.(Ala92Phefs*4)	1	0.226757	0.154083	rs587776485	YES
c.302-1G>A	NA	1	0.226757	0.154083	rs80358116	YES
c.442-2A>G	NA	1	0.226757	0.154083	ND	NO
c.450delC	p.(Ser151Valfs*12)	1	0.226757	0.154083	rs730880677	YES
c.514delC	p.(Gln172Asnfs*62)	1	0.226757	0.154083	rs80357872	YES
c.679G>T	p.(Glu227Ter)	1	0.226757	0.154083	rs879255319	YES
c.718C>T	p.(Gln240Ter)	1	0.226757	0.154083	rs886040313	YES
c.763G>T	p.(Glu255Ter)	1	0.226757	0.154083	rs80357009	YES
c.824_825ins10	p.(?)	1	0.226757	0.154083	rs387906563	YES
c.833_834insA	p.(His279Serfs)	1	0.226757	0.154083	rs483353108	YES
c.850C>T	p.(Gln284Ter)	1	0.226757	0.154083	rs397509330	YES
c.869T>G	p.(Leu290Ter)	1	0.226757	0.154083	rs730881468	YES
c.1115G>A	p.(Trp372Ter)	1	0.226757	0.154083	rs397508838	YES
c.1123_1124delinsA	p.(Leu375Lysfs*19)	1	0.226757	0.154083	ND	NO
c.1327A>T	p.(Lys443Ter)	1	0.226757	0.154083	rs398122630	YES
c.1340_1341insG	p.(His448Serfs*8)	1	0.226757	0.154083	rs80357597	YES
c.1471C>T	p.(Gln491Ter)	1	0.226757	0.154083	rs62625303	YES
c.1504_1508delTTAAA	p.(Leu502Alafs*2)	1	0.226757	0.154083	rs80357888	YES
c.1556delA	p.(Lys519Argfs*13)	1	0.226757	0.154083	rs80357662	YES
c.1612C>T	p.(Gln538Ter)	1	0.226757	0.154083	rs80356893	YES
c.1789G>T	p.(Glu597Ter)	1	0.226757	0.154083	rs55650082	YES
c.1823delA	p.(Lys608Argfs*4)	1	0.226757	0.154083	rs397508911	YES
c.1962dupG	p.(Tyr655Valfs*18)	1	0.226757	0.154083	ND	YES
c.2176_2177delCT	p.(Leu726Serfs*13)	1	0.226757	0.154083	rs397508945	YES
c.2217dupA	p.(Val740Serfs*3)	1	0.226757	0.154083	rs80357802	YES
c.2250dupC	p.(Met751Hisfs*11)	1	0.226757	0.154083	ND	NO
c.2331T>G	p.(Tyr777Ter)	1	0.226757	0.154083	rs80357444	YES
c.2722G>T	p.(Glu908Ter)	1	0.226757	0.154083	rs80356978	YES
c.2834_2836delinsC	p.(Ser945Thrfs*6)	1	0.226757	0.154083	rs386134270	YES
c.2910dupA	p.(His971Thrfs*21)	1	0.226757	0.154083	ND	NO
c.3041T>C	p.(Met1014Thr)	1	0.226757	0.154083	rs80357020	YES
c.3239T>A	p.(Leu1080Ter)	1	0.226757	0.154083	rs80357145	YES
c.3270_3273delACCT	p.(Pro1091Argfs*17)	1	0.226757	0.154083	ND	NO
c.3534delC	p.(Ser1178Argfs*32)	1	0.226757	0.154083	rs886040140	YES
c.3544C>T	p.(Gln1182Ter)	1	0.226757	0.154083	rs80357296	YES
c.3770_3771delAG	p.(Glu1257Glyfs*9)	1	0.226757	0.154083	rs80357579	YES
c.3967C>T	p.(Gln1323Ter)	1	0.226757	0.154083	rs80357262	YES
c.4065_4068delTCAA	p.(Asn1355Lysfs*10)	1	0.226757	0.154083	rs80357508	YES
c.4096+1G>A	NA	1	0.226757	0.154083	rs80358178	YES
c.4117G>T	p.(Glu1373Ter)	1	0.226757	0.154083	rs80357259	YES
c.4185G>A	p.(Gln1395=)	1	0.226757	0.154083	rs80356857	YES
c.4327C>T	p.(Arg1443Ter)	1	0.226757	0.154083	rs41293455	YES
c.4357+1G>A	NA	1	0.226757	0.154083	rs80358027	YES
c.4357+1G>C	NA	1	0.226757	0.154083	rs80358027	YES
c.4625_4626delCT	p.(Ser1542Trpfs*31)	1	0.226757	0.154083	rs80357542	YES
c.4663delA	p.(Arg1555Glyfs*4)	1	0.226757	0.154083	ND	NO
c.4675+1G>T	NA	1	0.226757	0.154083	rs80358044	YES
c.4688_4694delinsG	p.(Tyr1563Ter)	1	0.226757	0.154083	ND	YES
c.4689C>G	p.(Tyr1563Ter)	1	0.226757	0.154083	rs80357433	YES
c.4712_4716delTCTCT	p.(Phe1571Ter)	1	0.226757	0.154083	rs80357718	YES
c.4736_4739delCTTC	p.(Pro1579Leufs*21)	1	0.226757	0.154083	ND	NO
c.4941delC	p.(Asn1647Lysfs*11)	1	0.226757	0.154083	rs80357905	YES
c.4987-3C>G	NA	1	0.226757	0.154083	rs397509213	YES
c.5095C>T	p.(Arg1699Trp)	1	0.226757	0.154083	rs55770810	YES
c.5161delC	p.(Gln1721Serfs*9)	1	0.226757	0.154083	ND	NO
c.5267_5268insC	p.(Gln1756Hisfs)	1	0.226757	0.154083	rs886040284	YES
c.5445G>A	p.(Trp1815Ter)	1	0.226757	0.154083	rs397509284	YES
c.5509T>C	p.(Trp1837Arg)	1	0.226757	0.154083	rs80356959	YES
Deletion exon 3	NA	1	0.226757	0.154083	NA	NA
Deletion exon 4-6	NA	1	0.226757	0.154083	NA	NA
Deletion exon 8	NA	1	0.226757	0.154083	NA	NA
Deletion exon 9 - 19	NA	1	0.226757	0.154083	NA	NA
Deletion exon 14 - 16	NA	1	0.226757	0.154083	NA	NA
Deletion exon 16 - 17	NA	1	0.226757	0.154083	NA	NA
Deletion exon 18 - 19	NA	1	0.226757	0.154083	NA	NA
*Overall frequency: frequency of each mutation among BRCA1+BRCA2 mutations

## Sheet: Sup Table S2 - BRCA2
Supplementary information from the article The germline mutational landscape of BRCA1and BRCA2 in Brazil, by Edenir Inêz Palmero§, Dirce Maria Carraro§, Barbara Alemar§, Miguel Angelo Martins Moreira, Ândrea Ribeiro-dos-Santos, Kiyoko Abe-Sandes, Henrique Campos Reis Galvão, Rui Manuel Reis, Cristiano de Padua Souza, Natalia Campacci, Maria Isabel Achatz, Rafael Canfield Brianese, Maria Nirvana d…
Supplementary Table S2. Reported BRCA2 mutations among Brazilian individuals (N = 208)
HGVS cDNA	HGVS Protein	N	Frequency among BRCA2 mutations (%)	Overall frequency* (%)	rs number	Described in any database
c.2808_2811delACAA	p.(Ala938Profs*21)	20	9.61538	3.08166	rs80359351	YES
c.5946delT	p.(Ser1982Argfs*22)	15	7.21154	2.31125	rs80359550	YES
c.156_157insAlu	NA	11	5.28846	1.69492	NA	YES
c.6405_6409delCTTAA	p.(Asn2135Lysfs*3)	10	4.80769	1.54083	rs80359584	YES
c.2T>G	p.(Met1?)	8	3.84615	1.23267	rs80358547	YES
c.1138delA	p.(Ser380Valfs*19)	7	3.36538	1.07858	rs80359264	YES
c.9382C>T	p.(Arg3128Ter)	7	3.36538	1.07858	rs80359212	YES
c.2266C>T	p.(Gln756Ter)	3	1.44231	0.46225	rs1057518637	YES
c.3680_3681delTG	p.(Leu1227Glnfs*5)	3	1.44231	0.46225	rs80359395	YES
c.4808delA	p.(Asn1603Thrfs)	3	1.44231	0.46225	rs397507743	YES
c.4964dupA	p.(Tyr1655Ter)	3	1.44231	0.46225	rs398122789	YES
c.5073dupA	p.(Trp1692Metfs*3)	3	1.44231	0.46225	rs80359480	YES
c.5682C>G	p.(Tyr1894Ter)	3	1.44231	0.46225	rs41293497	YES
c.6656C>G	p.(Ser2219Ter)	3	1.44231	0.46225	rs80358893	YES
c.6952C>T	p.(Arg2318Ter)	3	1.44231	0.46225	rs80358920	YES
c.7987delG	p.(Glu2663Lysfs*10)	3	1.44231	0.46225	ND	YES
c.8488-1G>A	NA	3	1.44231	0.46225	rs397507404	YES
c.9004G>A	p.(Glu3002Lys)	3	1.44231	0.46225	rs80359152	YES
c.658_659delGT	p.(Val220Ilefs*4)	2	0.961538	0.308166	rs80359604	YES
c.1337T>A	p.(Leu446Ter)	2	0.961538	0.308166	ND	NO
c.4829_4830delTG	p.(Val1610Glyfs)	2	0.961538	0.308166	rs80359468	YES
c.5164_5165delAG	p.(Ser1722Tyrfs*4)	2	0.961538	0.308166	rs80359490	YES
c.5681dupA	p.(Tyr1894Ter)	2	0.961538	0.308166	rs80359527	YES
c.7580_7583dupTAGG	p.(Gly2529Argfs*11)	2	0.961538	0.308166	ND	NO
c.7806-2A>G	NA	2	0.961538	0.308166	rs81002836	YES
c.9097dupA	p.(Thr3033Asnfs*11)	2	0.961538	0.308166	rs397507419	YES
c.9098_9099insA	p.(Gln3034Serfs*10)	2	0.961538	0.308166	rs80359747	YES
c.9401delG	p.(Gly3134Alafs*29)	2	0.961538	0.308166	rs80359759	YES
c.9481A>T	p.(Lys3161Ter)	2	0.961538	0.308166	rs80359222	YES
Deletion exon 2	NA	2	1	0.308166	NA	NA
c.298A>T	p.(Lys100Ter)	1	0.480769	0.154083	rs80358546	YES
c.738delT	p.(Phe246Leufs*5)	1	0.480769	0.154083	ND	YES
c.956dupA	p.(Asn319Lysfs*8)	1	0.480769	0.154083	rs80359770	YES
c.1128delT	p.(Phe376Leufs*23)	1	0.480769	0.154083	rs80359263	YES
c.1238delT	p.(Leu413Hisfs*17)	1	0.480769	0.154083	rs80359271	YES
c.1588A>T	p.(Lys530Ter)	1	0.480769	0.154083	rs879255325	YES
c.1792delA	p.(Thr598Hisfs*16)	1	0.480769	0.154083	rs886040389	YES
c.1796_1800delCTTAT	p.(Ser599Ter)	1	0.480769	0.154083	rs276174813	YES
c.2167delA	p.(Ser723Alafs*7)	1	0.480769	0.154083	ND	NO
c.2505dupA	p.(Pro836Thrfs*2)	1	0.480769	0.154083	ND	NO
c.2701delC	p.(Ala902Leufs*2)	1	0.480769	0.154083	rs397507637	YES
c.2845delT	p.(Tyr949Metfs*11)	1	0.480769	0.154083	rs397507644	YES
c.3046G>T	p.(Glu1016Ter)	1	0.480769	0.154083	rs748508287	YES
c.3195_3198delTAAT	p.(Asn1066Leufs*10)	1	0.480769	0.154083	rs80359375	YES
c.3264dupT	p.(Gln1089Serfs*10)	1	0.480769	0.154083	rs80359380	YES
c.3847_3848delGT	p.(Val1283Lysfs)	1	0.480769	0.154083	rs746229647	YES
c.3879_3880delAT	p.(Leu1294Thrfs*3)	1	0.480769	0.154083	ND	NO
c.3975_3978dupTGCT	p.(Ala1327Cysfs*4)	1	0.480769	0.154083	rs397515636	YES
c.4005dupA	p.(Phe1336Ilefs*2)	1	0.480769	0.154083	rs397507701	YES
c.4006_4007insA	p.(Phe1336Tyrfs*2)	1	0.480769	0.154083	rs80359419	YES
c.4131_4132insTGAGGA	p.(Thr1378Ter)	1	0.480769	0.154083	rs80359429	YES
c.4222C>T	p.(Gln1408Ter)	1	0.480769	0.154083	rs80358663	YES
c.4284dupT	p.(Gln1429Serfs*9)	1	0.480769	0.154083	rs606231401	YES
c.4535delG	p.(Arg1512Leufs*31)	1	0.480769	0.154083	rs397507723	YES
c.4962T>A	p.(Cys1654Ter)	1	0.480769	0.154083	rs1057518638	YES
c.4963delT	p.(Tyr1655Thrfs*15)	1	0.480769	0.154083	rs886040557	YES
c.4968_4969insGT	p.(Asn1657Valfs*14)	1	0.480769	0.154083	ND	NO
c.4979_4980delCT	p.(Pro1660Leufs*5)	1	0.480769	0.154083	ND	NO
c.5158_5159insA	p.(Ser1720Tyrfs*7)	1	0.480769	0.154083	ND	NO
c.5197_5198delTC	p.(Ser1733Argfs*9)	1	0.480769	0.154083	rs876660228	YES
c.5217_5218insA	p.(Leu1740Ilefs*3)	1	0.480769	0.154083	ND	NO
c.5351delA	p.(Asn1784Thrfs*7)	1	0.480769	0.154083	rs80359509	YES
c.5351dupA	p.(Asn1784Lysfs*3)	1	0.480769	0.154083	rs80359508	YES
c.5616_5620delAGTAA	p.(Lys1872Asnfs*2)	1	0.480769	0.154083	rs80359525	YES
c.5621_5624delTTAA	p.(Ile1874Argfs*34)	1	0.480769	0.154083	rs80359526	YES
c.5641_5644delAAAT	p.(Lys1881Glnfs*27)	1	0.480769	0.154083	rs276174860	YES
c.5644_5647delTCAA	p.(Ser1882Lysfs*26)	1	0.480769	0.154083	rs786204172	YES
c.5753delA	p.(His1918Leufs*45)	1	0.480769	0.154083	ND	NO
c.5782G>T	p.(Glu1928Ter)	1	0.480769	0.154083	rs56253082	YES
c.5800C>T	p.(Gln1934Ter)	1	0.480769	0.154083	rs886040610	YES
c.5857G>T	p.(Glu1953Ter)	1	0.480769	0.154083	rs80358814	YES
c.6243_6246del	p.(Glu2081Aspfs*4)	1	0.480769	0.154083	ND	NO
c.6381_6382insTT	p.(Lys2128Leufs*10)	1	0.480769	0.154083	ND	NO
c.6418_6419insTGAA	p.(Gly2140Valfs*8)	1	0.480769	0.154083	ND	NO
c.6443_6444delCT	p.(Ser2148Tyrfs*2)	1	0.480769	0.154083	rs80359589	YES
c.6468_6469delTC	p.(Gln2157Ilefs*18)	1	0.480769	0.154083	rs80359596	YES
c.6611delC	p.(Pro2204Leufs*2)	1	0.480769	0.154083	ND	YES
c.6752dupA	p.(His2251Glnfs*10)	1	0.480769	0.154083	ND	NO
c.7007G>A	p.(Arg2336His)	1	0.480769	0.154083	rs28897743	YES
c.7060C>T	p.(Gln2354Ter)	1	0.480769	0.154083	rs80358936	YES
c.7180A>T	p.(Arg2394Ter)	1	0.480769	0.154083	rs80358946	YES
c.7618-2A>G	NA	1	0.480769	0.154083	rs886040940	YES
c.7679_7680delTT	p.(Phe2560Serfs*5)	1	0.480769	0.154083	rs80359673	YES
c.7738C>T	p.(Gln2580Ter)	1	0.480769	0.154083	rs80358999	YES
c.8023A>G	p.(Ile2675Val)	1	0.480769	0.154083	rs397507954	YES
c.8195T>G	p.(Leu2732Ter)	1	0.480769	0.154083	rs397507967	YES
c.8247_8248delGA	p.(Lys2750Aspfs)	1	0.480769	0.154083	rs80359701	YES
c.8489G>A	p.(Trp2830Ter)	1	0.480769	0.154083	rs80359101	YES
c.8548_8551delGAAG	p.(Glu2850Glnfs*12)	1	0.480769	0.154083	rs397507406	YES
c.8695C>T	p.(Gln2899Ter)	1	0.480769	0.154083	rs397507411	YES
c.8713delT	p.(Tyr2905Metfs*4)	1	0.480769	0.154083	ND	NO
c.8754+4A>G	NA	1	0.480769	0.154083	rs81002893	YES
c.8878C>T	p.(Gln2960Ter)	1	0.480769	0.154083	rs80359140	YES
c.9006delA	p.(Gly3003Glufs*25)	1	0.480769	0.154083	ND	NO
c.9076C>T	p.(Gln3026Ter)	1	0.480769	0.154083	rs80359159	YES
c.9117G>A	p.(Pro3039=)	1	0.480769	0.154083	rs28897756	YES
c.9154C>T	p.(Arg3052Trp)	1	0.480769	0.154083	rs45580035	YES
c.9282_9397del	p.(Asp3095Argfs*16)	1	0.480769	0.154083	ND	NO
c.9371A>T	p.(Asn3124Ile)	1	0.480769	0.154083	rs28897759	YES
c.9699_9702delTATG	p.(Cys3233Trpfs*15)	1	0.480769	0.154083	rs781465150	YES
Deletion exon 13	NA	1	0.480769	0.154083	NA	NA
Deletion exon 14	NA	1	0.480769	0.154083	NA	NA
Deletion exon 25	NA	1	0.480769	0.154083	NA	NA
*Overall frequency: frequency of each mutation among BRCA1+BRCA2 mutations

## Sheet: Sup Table 3 - Brazilian studies
Supplementary information from the article The germline mutational landscape of BRCA1 and BRCA2 in Brazil, by Edenir Inêz Palmero§, Dirce Maria Carraro§, Barbara Alemar§, Miguel Angelo Martins Moreira, Ândrea Ribeiro-dos-Santos, Kiyoko Abe-Sandes, Henrique Campos Reis Galvão, Rui Manuel Reis, Cristiano de Padua Souza, Natalia Campacci, Maria Isabel Achatz, Rafael Canfield Brianese, Maria Nirvana …
Supplementary Table S3. Published studies reporting BRCA1 and/or BRCA2 germline mutations in Brazilian individuals.
Reference	N	Inclusion criteria	Mutations/region tested	Detected mutations (N) *
Lourenço et al.45	47	HBOC criteria	BRCA1 coding region and flanking regions	BRCA1 c.5266dupC (4), c.3331_3334delCAAG (1); c.5074+2T>C (1); c.3403C>T (1)
Dufloth et al. 46	31	BC and FH	BRCA1 (exons 2, 3, 5, 11 and 20); BRCA2 (ex 10-11)	BRCA1 c.5266dupC (1); BRCA2 c.6656C>G (2)
Gomes et al.47	402	Breast cancer women	BRCA1 (c.68_69delAG, c.5266dupC; dup exon 13; full exon 11), BRCA2 (c.5946delT and full exon 10-11); full gene in 12 individuals	BRCA1 c.5266dupC (5), c.3228_3229delAG(1); BRCA2 c.5946delT (1), c.6405_6409delCTTAA (2)
Esteves et al.30	612	HBOC criteria	BRCA1exon 11 and BRCA2 exons 10-11	BRCA1 ins6kb (7), c.5266dupC (4), c.2037delinsCC (3), c.68_69delAG (2), c.1082C>G (1), c.3403C>T (1), c.3331_3334delCAAG (1); BRCA2 c.5650_5659delATTTGCCAAA (1), c.4808delA (1), c.4005dupA (1)
Ewald et al. 41	137	HBOC non-Ashkenazi	BRCA1 c.68_69delAG, c.5266dupC; BRCA2 c.5946delT	BRCA1 c.5266dupC (7)
Dillenburg et al.48	255	Ashkenazi women	BRCA1 c.68_69delAG, c.5266dupC; BRCA2 c.5946delT	BRCA1 c.68_69delAG (2); BRCA2 c.5946delT (1)
Carraro et al.24	54	BC diagnosed < 35 y	Full BRCA1 and BRCA2	BRCA1 c.441+2T>A (1), c.5266dupC (2), c.181T>G (1), c.3331_3334delCAAG (1), c.5251C>T (1), c.2405_2406delTG (1); BRCA2 c.2808_2811delACAA (1), c.2266C>T (1), c.4968_4969insGT (1), c.4962T>A (1)
Felix et al.49	106	HBOC criteria	Full BRCA1; BRCA2 c.5946delT and c.156_157insAlu	BRCA1 c.211A>G (5), c.3331_3334delCAAG (4)
Silva et al.26	120	HBOC criteria	Full BRCA1 and BRCA2	BRCA1 c.5084_5085delTT (1), c.3257T>G (1), c.1A>G (1), c.5123C>A (1), c.1961delA (1), c.5266dupC (3), c.4712_4716delTCTCT (1), c.1380dupA (1), c.5444G>A (1), c.3640G>T (1), c.188T>A (1), c.4675+1G>A (1), c.1327A>T (1), c.5463_5464insT (1), c.4287C>A (1), c.441+2T>A (1), deletion exon 24 (1), deletion exons 16-17 (1); BRCA2 c.5946delT (1), c.9481A>T (2), c.2808_2811del (1), c.9382C>T (1), c.6014_6…
Schayek et al.50	513+103	Cancer free + OC	BRCA1 (c.68_69delAG, c.5266dupC, c.181T>G, c.4034delA, c.5123C>A); BRCA2 (c.5946delT, c.8537_8538delAG, c.4936_4939delGAAA and c.156_157insAlu)	No mutations detected
Fernandes et al.25	349	HBOC criteria	Full BRCA1 and BRCA2	BRCA1 c.65T>C (1), c.181T>G (1), c.188T>A (1), c.470_471delCT (1), c.1088delA (1), c.1687C>T (2), c.1912delG (1), c.1962dupG (1), c.2405_2406delTG (1), c.3239T>A (1), c.3331_3334delCAAG (8), c.3764dupA (1), c.3916_3917delTT (2), c.4165_4166delAG (1), c.4357+1G>C (1), c.4964_4982del19 (1), c.5030_5033delCTAA (1), c.5161delC (1), c.5251C>T (1), c.5266dupC (18), c.5444G>A (1), c.5463_5464insT (1), d…
Maistro et al.27	100	Epithelial OC	Full BRCA1 and BRCA2	BRCA1 c.791_794delGTTC (1), c.961_962delTG (1), c.1687C>T (1), c.2215A>T (1), c.3331_3334delCAAG (3), c.4484G>T (2), c.4675+1G>A (1), c.5074+2T>C (1), c.5098delA (1), c.5266dupC (3), del ex1–2 (1), deletion exons 5–7 (1); BRCA2 c.1963delC (1), c.5576_5579delTTAA (1)
Alemar et al.21	232	HBOC criteria	59 BRCA1 and 55 BRCA2 mutations (Hispanel)	BRCA1 c.5266dupC (4), c.3331_3334delCAAG (1); BRCA2 c.2808_2811delACAA (2)
Ewald et al. 32	145	HBOC criteria	LGR + c.156_157insAlu	BRCA1 c.547+240_5193+178del (1, deletion exons 9-19), c.4675+467_5075-990del (1, deletion exons 16-17); BRCA2 c.156_157insAlu (3)
Oliveira et al.51	18	HBOC criteria	BRCA1 only	BRCA1 c.5266dupC (2)
Alemar et al.28	418	HBOC criteria	Full BRCA1 and BRCA2	BRCA1 c.68_69delAG (1), c.273_274delTG (1), c.791_794delGTTC (1), c.1088delA (1), c.1340_1341insG (1), c.1612C>T (1), c.1687C>T (2), c.2250dupC (1), c.2727_2730delTCAA (1), c.2910dupA (1), c.3228_3229delAG (1), c.3331_3334delCAAG (1), c.3534delC (1), c.3598C>T (2), c.4183C>T (3), c.4357+1G>T (1), c.4484G>C (1), c.4663delA (1), c.4675+1G>A (2), c.4736_4739delCTTC (1), c.4941delC (1), c.4987-3C>G (…
Mutations in bold are not reported in the present study. LGR: large genomic rearrangements.
